# Supplementary material for: Comparison of different approaches to estimating age standardized net survival
Source: BMC Med Res Methodol. 2015 Aug 15;15:64. doi: 10.1186/s12874-015-0057-3 (PMC4537569; doi:10.1186/s12874-015-0057-3)
Supplement: Additional file 2 — Stata Do file to generate and analyse the simulated data for scenario 2. (PDF 3 kb) [file 12874_2015_57_MOESM2_ESM.zip]

Archive with 1 entries (1 files):
- 1835445252164647_add2.do
