# Supplementary material for: Comparison of different approaches to estimating age standardized net survival
Source: BMC Med Res Methodol. 2015 Aug 15;15:64. doi: 10.1186/s12874-015-0057-3 (PMC4537569; doi:10.1186/s12874-015-0057-3)
Supplement: Additional file 2 — Stata Do file to generate and analyse the simulated data for scenario 2. (PDF 3 kb) [file 12874_2015_57_MOESM2_ESM.zip › 1835445252164647_add2.do]

// Simulate_scenario2.do
//
// Code to simulate relative survival data
// to compare the Ederer II, Pohar-Perme and model-based estimates
// uses continuous age

clear all
set memory 400m
global j=0

program define sim, rclass
syntax [, obs(integer 1000) gamma(real 0.5) lambda(real 0.2) meanage(real 70) sdage(real 13) ///
			ageeff(real 0.05)] 
drop _all
set obs `obs'
global j = $j + 1

// DATA SET UP */
// Generate Age as a normally distributed variable */
	gen age=rnormal(`meanage',`sdage')
	replace age = 18 if age<18
	replace age = 99 if age>99
	gen agediag=floor(age)
	gen agediag_c = agediag - `meanage'
	gen yeardiag=1990
	gen daysdiag = int(runiform()*365) 
	gen diagdate=mdy(1,1,1990) 
	gen dob = diagdate - int(agediag*365.24)
	recode agediag (min/44 = 1) (45/54=2) (55/64=3) (65/74=4) (75/max=5), gen(agegroup)

// Generate Relative Survival with Age Effect*/
// proportional effect of age
	tempvar time dead deadtmp
	survsim time deadtmp, dist(weibull) lambda(`lambda') gamma(`gamma') cov(agediag_c `ageeff') /// 
						maxt(20) centol(0.0000000001) mint(0.00000001)

// mortality due to other causes 						
	gen _age=agediag
	replace _age=99 if _age>=100
	gen _year=yeardiag
	gen sex=1
	merge m:1 _age _year sex using Do/lifetab.dta, keepus(prob) keep(match master)
	tab _merge
	gen timeback0=(-log(runiform()))/(-ln(prob))
	replace timeback0=1 if timeback0>=1

/*Merge in background survival for later years of follow-up */
	forvalues i=1/19 {
		capture drop prob _merge
		replace _age=agediag+`i'
		replace _age=99 if _age>=100
		replace _year=yeardiag+`i'
		merge m:1 _age _year sex using Do/lifetab.dta, keepus(prob) keep(match master)
		gen timeback`i'=(-log(runiform()))/(-ln(prob))
		replace timeback`i'=1 if timeback`i'>=1
	}

/* Make the time variable for the background Survival */
	gen timeback=timeback0 if timeback0<1
	forvalues i=1/19 {
		replace timeback=timeback`i'+`i' if timeback`i'<1 & timeback==.
	}

	replace timeback=20 if timeback==. 

	drop timeback? timeback??

/* Make the time variable for the overall survival */

	gen t=min(timeback, time)
	gen dead=1 if timeback>=time
	replace dead = 2 if timeback<time
	replace dead= 0 if t>=20
	drop timeback _year _age
	tempvar id
	gen id=_n

/*What About Small t?*/
	replace t=.0027 if t<.0027

	stset t, failure(dead) id(id)
	recode agegroup (1=0.07) (2=0.12) (3=0.23) (4=0.29) (5=0.29), gen(standwei)
	
	capture drop prob
	capture drop _merge
	
	save "Simulation_Data/scenario2_$j",replace

**********************************
** INTERNAL AGE STANDARDIZATION **
** LIFE TABLES                  **
**********************************	
	
// All age Ederer II and Pohar Perme (internal)
	stnet using Do/lifetab, br(0(`=1/12')15.001) mergeby(_year  sex  _age) ///
		notable saving(strs_stand,replace) ///
		survprob(prob) ederer2 ///
		diagdate(diagdate) birthdate(dob)
// Age standardized estimates
	preserve
	use strs_stand, clear
	keep if end == int(end)
	foreach i in 1 5 10 15 {
		return scalar cr_e2_s_m_all_end`i' = cre2[`i']
		return scalar cr_e2_s_m_all_end`i'_lci = locre2[`i']
		return scalar cr_e2_s_m_all_end`i'_uci = upcre2[`i']
		return scalar cr_e2_s_m_all_end`i'_se = secre2[`i']
		return scalar cns_pp_s_m_int_end`i' = cns[`i']
		return scalar cns_pp_s_m_int_end`i'_lci = locns[`i']
		return scalar cns_pp_s_m_int_end`i'_uci = upcns[`i']
		return scalar cns_pp_s_m_int_end`i'_se = secns[`i']
	}
	restore	


// Ederer II monthly splits (internal age standardization)
// use stnet as faster than strs
	local totalobs = _N
	bysort agegroup: gen intwei = _N/`totalobs'
	stnet using Do/lifetab [iw=intwei], br(0(`=1/12')15.001) mergeby(_year  sex  _age) ///
		stand(agegroup) notable savst(strs_stand,replace) ///
		survprob(prob) saving(strs_grp,replace) ederer2 ///
		diagdate(diagdate) birthdate(dob)	
// Age standardized estimates
	preserve
	use strs_stand, clear
	keep if end == int(end)
	foreach i in 1 5 10 15 {
		return scalar cr_e2_s_m_int_end`i' = cre2[`i']
		return scalar cr_e2_s_m_int_end`i'_lci = locre2[`i']
		return scalar cr_e2_s_m_int_end`i'_uci = upcre2[`i']
		return scalar cr_e2_s_m_int_end`i'_se = secre2[`i']
	}
	restore	
	
**********************************
** EXTERNAL AGE STANDARDIZATION **
** LIFE TABLES                  **
**********************************	
	
// Pohar and Ederer II monthly splits
	stnet using Do/lifetab [iw=standwei], br(0(`=1/12')15.001) mergeby(_year  sex  _age) ///
		stand(agegroup) notable savst(strs_stand,replace) ///
		survprob(prob) saving(strs_grp,replace) ederer2 ///
		diagdate(diagdate) birthdate(dob)

	capture drop _merge

// Age standardized estimates
	preserve
	use strs_stand, clear
	keep if end == int(end)
	foreach i in 1 5 10 15 {
		return scalar cr_e2_s_m_ext_end`i' = cre2[`i']
		return scalar cr_e2_s_m_ext_end`i'_lci = locre2[`i']
		return scalar cr_e2_s_m_ext_end`i'_uci = upcre2[`i']
		return scalar cr_e2_s_m_ext_end`i'_se = secre2[`i']
		return scalar cns_pp_s_m_ext_end`i' = cns[`i']
		return scalar cns_pp_s_m_ext_end`i'_lci = locns[`i']
		return scalar cns_pp_s_m_ext_end`i'_uci = upcns[`i']
		return scalar cns_pp_s_m_ext_end`i'_se = secns[`i']
	}
	restore
	
// Age group specific estimates	
	forvalues a = 1/5 {
		preserve
		use strs_grp if agegroup == `a', clear
		keep if end == int(end)
		foreach i in 1 5 10 15 {
			return scalar cr_e2_age`a'_m_end`i' = cre2[`i']
			return scalar cr_e2_age`a'_m_end`i'_lci = locre2[`i']
			return scalar cr_e2_age`a'_m_end`i'_uci = upcre2[`i']
			return scalar cr_e2_age`a'_m_end`i'_se = secre2[`i']
			return scalar cns_pp_age`a'_m_end`i' = cns[`i']
			return scalar cns_pp_age`a'_m_end`i'_lci = locns[`i']
			return scalar cns_pp_age`a'_m_end`i'_uci = upcns[`i']
			return scalar cns_pp_age`a'_m_end`i'_se = secns[`i']
		}
		restore
	}
	
// All age Ederer II with Brenner weights
	strs using Do/lifetab [iw=standwei], br(0(`=1/12')15.001) mergeby(_year  sex  _age) ///
		stand(agegroup) notable savstand(strs_stand,replace) ht  ///
		survprob(prob) ///
		diagage(agediag) diagyear(yeardiag) brenner

// Age standardized estimates
	preserve
	use strs_stand, clear
	keep if end == int(end)
	foreach i in 1 5 10 15 {
		return scalar cr_e2_sb_m_ext_end`i' = cr_e2[`i']
		return scalar cr_e2_sb_m_ext_end`i'_lci = lo_cr_e2[`i']
		return scalar cr_e2_sb_m_ext_end`i'_uci = hi_cr_e2[`i']
		return scalar cr_e2_sb_m_ext_end`i'_se = se_cr_e2[`i']
	}
	restore
	
*****************************
** MODEL BASED ESTIMATES   **
** (INTERNAL AND EXTERNAL) **
*****************************
	
// stpm2 estimates
// grouped age 
gen _age = int(min(agediag + _t,99))
gen _year = int(min(yeardiag + _t),2009)
merge m:1 _year  sex  _age using Do/lifetab, keepusing(prob) keep(match master)
gen rate = -ln(prob)
tab agegroup, gen(agegroup)
stpm2 agegroup2 agegroup3 agegroup4 agegroup5, df(5) scale(h) ///
	tvc(agegroup2 agegroup3 agegroup4 agegroup5) dftvc(3) bhazard(rate)
range tmptime 1 4 4
recode tmptime (2=5) (3=10) (4=15)

// obtain relevant terms in linear predictor	
foreach time in 1 5 10 15 {	
	matrix tmp = e(R_bh)
	local baseline [xb][_cons] 
	rcsgen , scalar(`=ln(`time')') gen(rcs) knots(`e(ln_bhknots)') rmatrix(tmp)
	forvalues i = 1/`e(dfbase)' {
		local baseline `baseline' + [xb][_rcs`i']*`=rcs`i''
	}
	forvalues i = 2/5 {
		local tvc`i' [xb][agegroup`i']
		matrix tmp = e(R_agegroup`i')
		rcsgen , scalar(`=ln(`time')') gen(arcs) knots(`e(ln_tvcknots_agegroup`i')') rmatrix(tmp)
		forvalues j = 1/`e(df_agegroup`i')' {
			local tvc`i' `tvc`i'' + [xb][_rcs_agegroup`i'`j']*`=arcs`j''
		}
	}

// age group specific estimates		
	lincom `baseline'
	return scalar rs_stpm2_grp_age1_t`time' = exp(-exp(`r(estimate)'))
	return scalar rs_stpm2_grp_age1_t`time'_se = `r(se)'
	return scalar rs_stpm2_grp_age1_t`time'_lci = exp(-exp(`r(estimate)' + 1.96*`r(se)'))
	return scalar rs_stpm2_grp_age1_t`time'_uci = exp(-exp(`r(estimate)' - 1.96*`r(se)'))
	forvalues i = 2/5 {
		lincom `baseline' + `tvc`i''
		return scalar rs_stpm2_grp_age`i'_t`time' = exp(-exp(`r(estimate)'))
		return scalar rs_stpm2_grp_age`i'_t`time'_se = `r(se)'
		return scalar rs_stpm2_grp_age`i'_t`time'_lci = exp(-exp(`r(estimate)' + 1.96*`r(se)'))
		return scalar rs_stpm2_grp_age`i'_t`time'_uci = exp(-exp(`r(estimate)' - 1.96*`r(se)'))
	}
}
	
// internally age standardized estimate
predict ms_grouped_int, meansurv ci timevar(tmptime)
local j 1
foreach t in 1 5 10 15 {
	return scalar rs_stpm2_grp_s_int_t`t' = ms_grouped_int[`j']
	return scalar rs_stpm2_grp_s_int_t`t'_se = (ln(ms_grouped_int[`j'])-ln(ms_grouped_int_lci[`j']))/1.96
	return scalar rs_stpm2_grp_s_int_t`t'_lci = ms_grouped_int_lci[`j']
	return scalar rs_stpm2_grp_s_int_t`t'_uci = ms_grouped_int_uci[`j']
	local ++j
}
// externally age standardized estimate
gen bweights = standwei / intwei
predict ms_grouped_ext, meansurv meansurvwt(bweights) ci timevar(tmptime)
local j 1
foreach t in 1 5 10 15 {
	return scalar rs_stpm2_grp_s_ext_t`t' = ms_grouped_ext[`j']
	return scalar rs_stpm2_grp_s_ext_t`t'_se = (ln(ms_grouped_ext[`j'])-ln(ms_grouped_ext_lci[`j']))/1.96
	return scalar rs_stpm2_grp_s_ext_t`t'_lci = ms_grouped_ext_lci[`j']
	return scalar rs_stpm2_grp_s_ext_t`t'_uci = ms_grouped_ext_uci[`j']
	local ++j
}

	
// continuous age
rcsgen agediag, gen(agercs) df(3) orthog
local ageknots `r(knots)'
matrix Rage = r(R)
stpm2 agercs1 agercs2 agercs3, df(5) scale(hazard) bhazard(rate) ///
	tvc(agercs1 agercs2 agercs3) dftvc(3)


// age group specific estimates
forvalues i = 1/5 {
	predict ms_cont_age`i' if agegroup == `i', meansurv timevar(tmptime) ci
	local j 1
	foreach t in 1 5 10 15 {	
		return scalar rs_stpm2_cont_age`i'_t`t' = ms_cont_age`i'[`j']
		return scalar rs_stpm2_cont_age`i'_t`t'_se = (ln(ms_cont_age`i'[`j'])-ln(ms_cont_age`i'_lci[`j']))/1.96
		return scalar rs_stpm2_cont_age`i'_t`t'_lci = ms_cont_age`i'_lci[`j']
		return scalar rs_stpm2_cont_age`i'_t`t'_uci = ms_cont_age`i'_uci[`j']
		local j = `j' + 1
	}
}

// internally age standardized estimate
predict ms_cont_int, meansurv ci timevar(tmptime)
local j 1
foreach t in 1 5 10 15 {
	return scalar rs_stpm2_cont_s_int_t`t' = ms_cont_int[`j']
	return scalar rs_stpm2_cont_s_int_t`t'_se = (ln(ms_cont_int[`j'])-ln(ms_cont_int_lci[`j']))/1.96
	return scalar rs_stpm2_cont_s_int_t`t'_lci = ms_cont_int_lci[`j']
	return scalar rs_stpm2_cont_s_int_t`t'_uci = ms_cont_int_uci[`j']
	local ++j
}


// externally age standardized estimate
predict ms_cont_ext, meansurv meansurvwt(bweights) ci timevar(tmptime)
local j 1
foreach t in 1 5 10 15 {
	return scalar rs_stpm2_cont_s_ext_t`t' = ms_cont_ext[`j']
	return scalar rs_stpm2_cont_s_ext_t`t'_se = (ln(ms_cont_ext[`j'])-ln(ms_cont_ext_lci[`j']))/1.96
	return scalar rs_stpm2_cont_s_ext_t`t'_lci = ms_cont_ext_lci[`j']
	return scalar rs_stpm2_cont_s_ext_t`t'_uci = ms_cont_ext_uci[`j']
	local ++j
}

end


// list of parameters to monitor
// standardized Ederer II
foreach s in s_m_int s_m_ext sb_m_ext s_m_all {
	foreach i in 1 5 10 15 {
		local simlist `simlist' cr_e2_`s'_end`i' = r(cr_e2_`s'_end`i')
		local simlist `simlist' cr_e2_`s'_end`i'_se = r(cr_e2_`s'_end`i'_se)
		local simlist `simlist' cr_e2_`s'_end`i'_lci = r(cr_e2_`s'_end`i'_lci)
		local simlist `simlist' cr_e2_`s'_end`i'_uci = r(cr_e2_`s'_end`i'_uci)
	}
}

// standardized PP
foreach s in s_m_int s_m_ext {
foreach i in 1 5 10 15 {
		local simlist `simlist' cns_pp_`s'_end`i' = r(cns_pp_`s'_end`i')
		local simlist `simlist' cns_pp_`s'_end`i'_se = r(cns_pp_`s'_end`i'_se)
		local simlist `simlist' cns_pp_`s'_end`i'_lci = r(cns_pp_`s'_end`i'_lci)
		local simlist `simlist' cns_pp_`s'_end`i'_uci = r(cns_pp_`s'_end`i'_uci)
}
}

// standardized stpm2
foreach s in grp_s_int grp_s_ext cont_s_int cont_s_ext {
foreach i in 1 5 10 15 {
		local simlist `simlist' rs_stpm2_`s'_t`i' = r(rs_stpm2_`s'_t`i')
		local simlist `simlist' rs_stpm2_`s'_t`i'_se = r(rs_stpm2_`s'_t`i'_se)
		local simlist `simlist' rs_stpm2_`s'_t`i'_lci = r(rs_stpm2_`s'_t`i'_lci)
		local simlist `simlist' rs_stpm2_`s'_t`i'_uci = r(rs_stpm2_`s'_t`i'_uci)
}
}

// Age-specific Ederer II
forvalues a = 1/5 {
	foreach i in 1 5 10 15 {
		local simlist `simlist' cr_e2_age`a'_m_end`i' = r(cr_e2_age`a'_m_end`i')
		local simlist `simlist' cr_e2_age`a'_m_end`i'_se = r(cr_e2_age`a'_m_end`i'_se)
		local simlist `simlist' cr_e2_age`a'_m_end`i'_lci = r(cr_e2_age`a'_m_end`i'_lci)
		local simlist `simlist' cr_e2_age`a'_m_end`i'_uci = r(cr_e2_age`a'_m_end`i'_uci)
	}
}

// Age-specific PP
forvalues a = 1/5 {
	foreach i in 1 5 10 15 {
		local simlist `simlist' cns_pp_age`a'_m_end`i' = r(cns_pp_age`a'_m_end`i')
		local simlist `simlist' cns_pp_age`a'_m_end`i'_se = r(cns_pp_age`a'_m_end`i'_se)
		local simlist `simlist' cns_pp_age`a'_m_end`i'_lci = r(cns_pp_age`a'_m_end`i'_lci)
		local simlist `simlist' cns_pp_age`a'_m_end`i'_uci = r(cns_pp_age`a'_m_end`i'_uci)
	}
}

// Age-specific stpm2 
forvalues a = 1/5 {
	foreach type in grp cont {
		foreach i in 1 5 10 15 {
			local simlist `simlist' rs_stpm2_`type'_age`a'_t`i' = r(rs_stpm2_`type'_age`a'_t`i')
			local simlist `simlist' rs_stpm2_`type'_age`a'_t`i'_se = r(rs_stpm2_`type'_age`a'_t`i'_se)
			local simlist `simlist' rs_stpm2_`type'_age`a'_t`i'_lci = r(rs_stpm2_`type'_age`a'_t`i'_lci)
			local simlist `simlist' rs_stpm2_`type'_age`a'_t`i'_uci = r(rs_stpm2_`type'_age`a'_t`i'_uci)
		}
	}
}

set seed 377692

local lambda 0.2
local gamma  0.5
set matsize 800
timer clear
timer on 1
simulate `simlist', ///
		reps(1000): sim, obs(15000) lambda(`lambda') gamma(`gamma') meanage(66) ageeff(0.03)
timer off 1
timer list		
		
save  "Simulation Results/scenario2_sim_results", replace
	
